# Supplementary material for: AI-Driven Microbial Diagnostics: Predicting Disease Signatures Through Microbial Pattern Recognition
Source: Diagnostics (Basel). 2026 Feb 26;16(5):688. doi: 10.3390/diagnostics16050688 (PMC12984828; doi:10.3390/diagnostics16050688)
Supplement: Supplementary file 1 [file diagnostics-16-00688-s001.zip]

Archive with 1 entries (1 files):
- diagnostics-4081828-supplementary.pdf
